# Supplementary material for: Development of an Efficient FRET-Based Ratiometric Uranium Biosensor
Source: Biosensors (Basel). 2023 May 19;13(5):561. doi: 10.3390/bios13050561 (PMC10216315; doi:10.3390/bios13050561)
Supplement: Supplementary file 1 [file biosensors-13-00561-s001.zip]

Archive with 1 entries (1 files):
- biosensors-2378453-supplementary.pdf
